# Supplementary material for: Dutch Healthcare Professionals’ Opinion on the Allocation of Responsibilities concerning Prescribing and Administering Medically Indicated Vaccines to Immunocompromised Patients
Source: Vaccines (Basel). 2023 Mar 17;11(3):686. doi: 10.3390/vaccines11030686 (PMC10058813; doi:10.3390/vaccines11030686)
Supplement: Supplementary file 1 [file vaccines-11-00686-s001.zip]

Archive with 1 entries (1 files):
- vaccines-2148854-supplementary.pdf
